# Supplementary material for: Certain Tomato Root Exudates Induced by Pseudomonas stutzeri NRCB010 Enhance Its Rhizosphere Colonization Capability
Source: Metabolites. 2023 May 16;13(5):664. doi: 10.3390/metabo13050664 (PMC10220591; doi:10.3390/metabo13050664)
Supplement: Supplementary file 1 [file metabolites-13-00664-s001.zip]

Archive with 1 entries (1 files):
- metabolites-2342180-supplementary.pdf
